# Supplementary material for: A computational framework for defining and validating reproducible phenotyping algorithms of 313 diseases in the UK Biobank
Source: Sci Rep. 2025 Jul 9;15:24607. doi: 10.1038/s41598-025-05838-9 (PMC12241469; doi:10.1038/s41598-025-05838-9)
Supplement: Supplementary file 1 — Supplementary Information. [file 41598_2025_5838_MOESM1_ESM.zip]

Archive with 22 entries (22 files):
- Supplementary/FigureS1.png
- Supplementary/FigureS10_heatmap_source_Genitourinary.png
- Supplementary/FigureS11_heatmap_source_Infections.png
- Supplementary/FigureS12_heatmap_source_Haematological or immunological.png
- Supplementary/FigureS13_heatmap_source_Musculoskeletal.png
- Supplementary/FigureS14_heatmap_source_Neurological.png
- Supplementary/FigureS15_heatmap_source_Psychiatric.png
- Supplementary/FigureS16_heatmap_source_Respiratory.png
- Supplementary/FigureS17_heatmap_source_Skin.png
- Supplementary/FigureS18_compo_all_plots_cardiov.png
- Supplementary/FigureS19_compo_all_plots_skin.png
- Supplementary/FigureS2.png
- Supplementary/FigureS20_compo_all_plots_endo_dig.png
- Supplementary/FigureS21.png
- Supplementary/FigureS3_heatmap_source_Cardiovascular.png
- Supplementary/FigureS4_heatmap_source_Digestive.png
- Supplementary/FigureS5_heatmap_source_Cancers.png
- Supplementary/FigureS6_heatmap_source_Benign neoplasm or Carcinoma in situ.png
- Supplementary/FigureS7_heatmap_source_Ear.png
- Supplementary/FigureS8_heatmap_source_Endocrine.png
- Supplementary/FigureS9_heatmap_source_Eye.png
- Supplementary/SuppInfo_SciReports_Torralbo_ComputationalFrameworkPhenotypingValidating303UKB1.pdf
